# Supplementary material for: Morphological and niche divergence of pinyon pines
Source: Ecol Evol. 2016 Mar 23;6(9):2886–96. doi: 10.1002/ece3.1994 (PMC4803999; doi:10.1002/ece3.1994)
Supplement: Supplementary file 1 — Data S1. Point localities of Pinus sp used on analyses. [file ECE3-6-2886-s001.xls]

## Sheet: Hoja1
Species	longitude	latitude
cembroides	-107.911	29.1764
cembroides	-105.341	25.0594
cembroides	-100.094	24.8667
cembroides	-101.467	24.6167
cembroides	-99.6833	21.1167
cembroides	-107.383	27.6833
cembroides	-100.733	25.1667
cembroides	-107.65	29.7667
cembroides	-105.767	25.3167
cembroides	-97.3583	19.4903
cembroides	-99.0294	20.6264
cembroides	-99.3806	20.7033
cembroides	-100.25	20.95
cembroides	-107.483	28.2167
cembroides	-99.3803	23.4053
cembroides	-101.083	22.4833
cembroides	-104.093	23.5767
cembroides	-100.989	23.6117
cembroides	-105.166	24.4694
cembroides	-99.8667	24.8
cembroides	-103.283	29.2667
cembroides	-103.5	30.3167
cembroides	-104.217	30.7
cembroides	-101.888	21.3798
cembroides	-101.675	21.5504
cembroides	-101.734	21.5725
cembroides	-101.689	21.5854
cembroides	-106.517	26.95
orizabensis	-97.2333	18.45
orizabensis	-97.7	19.05
orizabensis	-97.3833	19.6167
lagunae	-109.983	23.55
johannis	-101.112	22.02
johannis	-101.128	22.0193
johannis	-101.454	24.6169
johannis	-99.7983	23.8689
johannis	-103.225	25.1844
johannis	-100.323	25.2481
johannis	-102.4	27.05
johannis	-103.265	25.331
johannis	-101.167	23.3
discolor	-108.133	30.1667
discolor	-109.972	31.2516
discolor	-108.52	28.4398
discolor	-108.514	28.4362
discolor	-109.157	31.9011
discolor	-110.384	31.0403
discolor	-110.264	32.5153
discolor	-110.715	32.362
discolor	-108.758	31.3226
discolor	-101.933	22.0333
discolor	-110.716	32.3679
discolor	-110.702	32.376
discolor	-109.34	31.9704
discolor	-109.321	31.9691
discolor	-110.878	31.71
discolor	-105.583	25.1167
discolor	-106.079	26.3361
discolor	-110.366	31.3729
discolor	-110.795	31.6529
discolor	-111.618	31.7875
discolor	-110.705	32.4304
discolor	-99.6667	20.8583
discolor	-109.083	33.05
discolor	-101.183	23.3
discolor	-101.1	23.2833
culminicola	-100.547	25.3556
culminicola	-100.383	25.2167
culminicola	-100.237	24.8706
maximartinezii	-103.167	21.25
maximartinezii	-103.2	21.3333
maximartinezii	-103.244	21.3492
maximartinezii	-103.22	21.3567
maximartinezii	-103.233	21.3667
pinceana	-98.9904	20.6319
pinceana	-98.9	20.6667
pinceana	-98.95	20.7
pinceana	-99.45	20.7167
pinceana	-99.7183	20.8333
pinceana	-99.8711	20.8607
pinceana	-99.651	20.8989
pinceana	-99.9167	20.9
pinceana	-99.6333	20.9167
pinceana	-99.6967	20.9267
pinceana	-99.1333	21.2833
pinceana	-99.7567	21.3683
pinceana	-99.8	21.05
pinceana	-99.665	21.0833
pinceana	-99.6917	21.0967
pinceana	-99.6667	21.1167
pinceana	-99.55	21.1333
pinceana	-100.472	22.6161
pinceana	-100.433	22.6667
pinceana	-100.5	22.6667
pinceana	-100.467	22.6833
pinceana	-100.506	22.6892
pinceana	-100.489	22.7092
pinceana	-100.333	22.8167
pinceana	-100.4	22.8167
pinceana	-100.573	23.8561
pinceana	-100.589	23.8731
pinceana	-101.55	24.5833
pinceana	-101.417	24.6333
pinceana	-101.553	24.6367
pinceana	-101.087	24.8478
pinceana	-101.421	25.1689
pinceana	-101.768	26.8334
pinceana	-101.569	25.2522
pinceana	-102.047	25.2892
pinceana	-101.001	25.2914
pinceana	-100.91	25.3106
pinceana	-102.219	25.3367
pinceana	-101.894	25.3403
pinceana	-102.983	25.35
pinceana	-102.266	25.3714
pinceana	-102.217	25.3833
pinceana	-102.177	25.4297
pinceana	-103.15	25.45
pinceana	-100.836	25.5592
pinceana	-102.199	25.5633
pinceana	-101.119	25.1197
pinceana	-101.294	26.3153
pinceana	-101.608	26.4978
pinceana	-102.032	26.6747
pinceana	-103.039	26.6895
pinceana	-103.07	26.6844
pinceana	-103.056	26.725
pinceana	-102.454	26.7953
pinceana	-102.219	26.9844
pinceana	-103.85	27.6
pinceana	-102.833	27.6667
pinceana	-102.55	27.16
quadrifolia	-115.233	30.5833
quadrifolia	-115.483	30.75
quadrifolia	-115.35	30.8
quadrifolia	-115.617	30.8833
quadrifolia	-115.867	30.9667
quadrifolia	-115.602	30.9691
quadrifolia	-115.392	30.9833
quadrifolia	-115.45	31
quadrifolia	-115.433	31.0167
quadrifolia	-115.383	31.1667
quadrifolia	-115.633	31.1833
quadrifolia	-115.394	31.2022
quadrifolia	-115.467	31.05
quadrifolia	-115.5	31.05
quadrifolia	-115.6	31.05
quadrifolia	-116	32.2
quadrifolia	-115.45	31.0667
quadrifolia	-115.565	31.0694
quadrifolia	-115.985	31.7489
quadrifolia	-115.767	31.8167
quadrifolia	-115.667	31.0833
quadrifolia	-115.633	31.1083
quadrifolia	-116.163	32.1962
quadrifolia	-116.104	32.5043
quadrifolia	-116.4	32.3
quadrifolia	-115.917	32.0336
quadrifolia	-116.483	32.3333
quadrifolia	-116.067	32.3333
quadrifolia	-115.983	32.3667
quadrifolia	-116.117	32.3833
quadrifolia	-115.883	32.4167
quadrifolia	-116.033	32.45
quadrifolia	-116.45	32.45
quadrifolia	-115.997	32.4539
quadrifolia	-116.05	32.4667
quadrifolia	-115.8	32.05
quadrifolia	-115.9	32.05
quadrifolia	-116.05	32.5528
quadrifolia	-116.64	32.5722
quadrifolia	-115.867	32.0667
quadrifolia	-115.7	32.1167
quadrifolia	-115.95	32.1333
remota	-100.837	25.5617
remota	-100.917	25.6
remota	-100.804	25.6014
remota	-100.793	25.628
remota	-100.716	25.6317
remota	-100.708	25.6492
remota	-100.483	25.6667
remota	-101.3	26.1694
remota	-101.348	26.2961
remota	-101.33	26.7964
remota	-101.793	26.9117
remota	-101.353	26.9353
remota	-102.273	27.0214
remota	-101.858	27.2167
remota	-102.428	27.065
remota	-102.401	27.0875
remota	-103.066	28.2369
remota	-103.157	28.5081
remota	-102.517	28.7333
remota	-102.472	28.8403
remota	-102.55	28.9
remota	-102.336	29.0033
remota	-102.735	29.2323
remota	-100.816	29.7458
rzedowskii	-103.002	18.6497
rzedowskii	-102.975	18.6656
rzedowskii	-102.658	18.6767
rzedowskii	-102.995	18.6781
rzedowskii	-102.972	18.6817
rzedowskii	-102.98	18.6858
rzedowskii	-103.167	18.7833
rzedowskii	-102.971	18.7944
rzedowskii	-102.928	18.81
rzedowskii	-102.95	18.8333
rzedowskii	-102.967	18.8394
monophylla	-114.058	29.2933
monophylla	-115.6	31.25
monophylla	-114.117	29.3167
monophylla	-114.1	29.3667
monophylla	-115.117	30.3667
monophylla	-116.042	32.5667
monophylla	-115.333	30.5583
monophylla	-115.35	30.8
monophylla	-115.394	31.2022
monophylla	-115.6	31.25
monophylla	-115.55	31.2667
monophylla	-115.517	31.3833
monophylla	-115.633	31.6333
monophylla	-115.767	31.8167
monophylla	-115.917	32.2667
monophylla	-116	32.35
monophylla	-115.883	32.4167
monophylla	-116.05	32.4667
monophylla	-115.8	32.05
monophylla	-116.05	32.5333
monophylla	-116.072	32.5186
monophylla	-116	32.5833
monophylla	-115.85	32.1
monophylla	-115.95	32.1333
edulis	-112.121	36.055
edulis	-108.239	32.4761
edulis	-109.783	41.0167
edulis	-111.833	38.8667
edulis	-112.15	37.55
edulis	-111.417	38.6667
edulis	-110.667	40.0333
edulis	-109.667	38.5167
edulis	-109.283	38.5833
edulis	-105.267	40.7833
edulis	-108.733	39.15
edulis	-107.75	38.2
edulis	-107.5	38.4833
edulis	-108.933	38
edulis	-104.733	37.95
edulis	-105.633	36.4667
edulis	-107.35	32.0833
edulis	-107.9	32.8167
edulis	-106.633	36.0833
edulis	-105.683	33.9
edulis	-106.533	34.35
edulis	-105.267	31.5667
edulis	-104.85	32
edulis	-109.417	35.7
edulis	-110.45	34.5
edulis	-112.017	36.6667
edulis	-109.317	33.3667
